# Supplementary material for: Establishing the relationships between adiposity and reproductive factors: a multivariable Mendelian randomization analysis
Source: BMC Med. 2023 Sep 12;21:350. doi: 10.1186/s12916-023-03051-x (PMC10496263; doi:10.1186/s12916-023-03051-x)
Supplement: Supplementary file 2 — Additional file 2: Table S1. Relationships explored in the univariable analysis. Table S2. Relationships explored in the multivariable analysis with adjustments. Table S3. Replication consortia and information. Table S4. Multivariable mendelian randomization instrument strength and SNP overlap. Table S5. Univariable mendelian randomization findings – IVW method. Table S6. Multivariable mendelian randomization findings - IVW method. Table S7. Steiger filtering. Table S8. Univariable mendelian randomization analyses – heterogeneity test. Table S9. Univariable mendelian randomization analyses - additional MR methods. Table S10. Univariable mendelian randomization analyses – Egger intercept test. Table S11. Univariable mendelian randomization analyses- MR PRESSO. Table S12. Univariable mendelian randomization analyses- MRlap. Table S13. Multivariable mendelian randomization analyses – heterogeneity test. Table S14. Multivariable mendelian randomization with minimised Q statistic findings. Table S15. Multivariable mendelian randomization analysis of childhood body size on reproductive factors - steiger filtered SNPs removed. Table S16. Replication multivariable mendelian randomization instrument strength. Table S17. Replication univariable mendelian randomization findings - IVW method. Table S18. Replication multivariable mendelian randomization findings - IVW method. [file 12916_2023_3051_MOESM2_ESM.xlsx]

## Sheet: Contents
Table	Description
Table S1	Relationships explored in the univariable analysis
Table S2	Relationships explored in the multivariable analysis with adjustments
Table S3	Replication consortia and information
Table S4	Multivariable mendelian randomization instrument strength and SNP overlap
Table S5	Univariable mendelian randomization findings - IVW method
Table S6	Multivariable mendelian randomization findings - IVW method
Table S7	Steiger filtering
Table S8	Univariable mendelian randomization analyses – heterogeneity test
Table S9	Univariable mendelian randomization analyses - Additional MR methods
Table S10	Univariable mendelian randomization analyses - Egger intercept test
Table S11	Univariable mendelian randomization analyses- MR PRESSO
Table S12	Univariable mendelian randomization analyses- Mrlap
Table S13	Multivariable mendelian randomization analyses – heterogeneity test
Table S14	Multivariable mendelian randomization with minimised Q statistic findings
Table S15	Multivariable mendelian randomization analysis of childhood body size on reproductive factors - steiger filtered SNPs removed
Table S16	Replication multivariable mendelian randomization instrument strength
Table S17	Replication univariable mendelian randomization findings - IVW method
Table S18	Replication multivariable mendelian randomization findings - IVW method

## Sheet: Table S1
Exposure	Outcome
Childhood body size	Age at menarche
Childhood body size	Age first had sexual intercourse
Childhood body size	Age at first birth
Childhood body size	Age at last birth
Childhood body size	Number of births
Childhood body size	Ever parous status
Childhood body size	Age at menopause
Childhood body size	Lifetime number of sexual partners
Adulthood body size	Age first had sexual intercourse
Adulthood body size	Age at first birth
Adulthood body size	Age at last birth
Adulthood body size	Number of births
Adulthood body size	Ever parous status
Adulthood body size	Age at menopause
Adulthood body size	Lifetime number of sexual partners
Age at menarche	Adulthood body size
Age first had sexual intercourse	Adulthood body size
Age at first birth	Adulthood body size
Age at last birth	Adulthood body size
Number of births	Adulthood body size
Ever parous status	Adulthood body size
Age at menopause	Adulthood body size
Lifetime number of sexual partners	Adulthood body size

## Sheet: Table S2
Exposure	Adjustment	Outcome
Childhood body size	Adulthood body size	Age at menarche
Childhood body size	Adulthood body size	Age first had sexual intercourse
Childhood body size	Adulthood body size	Age at first birth
Childhood body size	Adulthood body size	Age at last birth
Childhood body size	Adulthood body size	Number of births
Childhood body size	Adulthood body size	Age at menopause
Childhood body size	Adulthood body size	Lifetime number of sexual partners
Childhood body size	Adulthood body size	Ever parous status
Adulthood body size	Childhood body size	Age first had sexual intercourse
Adulthood body size	Childhood body size	Age at first birth
Adulthood body size	Childhood body size	Age at last birth
Adulthood body size	Childhood body size	Number of births
Adulthood body size	Childhood body size	Age at menopause
Adulthood body size	Childhood body size	Lifetime number of sexual partners
Adulthood body size	Childhood body size	Ever parous status
Age at menarche	Age first had sexual intercourse	Adulthood body size
Age at menarche	Age at first birth	Adulthood body size
Age at menarche	Age at last birth	Adulthood body size
Age at menarche	Age at menopause	Adulthood body size
Age first had sexual intercourse	Age at menarche	Adulthood body size
Age first had sexual intercourse	Age at first birth	Adulthood body size
Age first had sexual intercourse	Age at last birth	Adulthood body size
Age first had sexual intercourse	Number of births	Adulthood body size
Age first had sexual intercourse	Ever parous status	Adulthood body size
Age first had sexual intercourse	Age at menopause	Adulthood body size
Age first had sexual intercourse	Lifetime number of sexual partners	Adulthood body size
Age at first birth	Age at menarche	Adulthood body size
Age at first birth	Age first had sexual intercourse	Adulthood body size
Age at first birth	Age at last birth	Adulthood body size
Age at first birth	Number of births	Adulthood body size
Age at first birth	Age at menopause	Adulthood body size
Age at last birth	Age at menarche	Adulthood body size
Age at last birth	Age first had sexual intercourse	Adulthood body size
Age at last birth	Age at first birth	Adulthood body size
Age at last birth	Number of births	Adulthood body size
Number of births	Age first had sexual intercourse	Adulthood body size
Number of births	Age at first birth	Adulthood body size
Number of births	Age at last birth	Adulthood body size
Ever parous status	Age first had sexual intercourse	Adulthood body size
Ever parous status	Lifetime number of sexual partners	Adulthood body size
Age at menopause	Age at menarche	Adulthood body size
Age at menopause	Age first had sexual intercourse	Adulthood body size
Age at menopause	Age at first birth	Adulthood body size
Lifetime number of sexual partners	Age first had sexual intercourse	Adulthood body size
Lifetime number of sexual partners	Ever parous status	Adulthood body size

## Sheet: Table S3
Trait	Year	Consortium	Number of studies	Sample size	% UK Biobank	GWAS summary estimates	PMID	Data URLs
Childhood BMI	2015	EGG	20	39618	0	Sex- and age-adjusted standard deviation scores	26604143	EGG (Early Growth Genetics) Consortium (egg-consortium.org)
Adulthood BMI	2015	GIANT	107	171970	0	Summary regression coefficients	25673413	GIANT consortium - Giant Consortium (broadinstitute.org)
Age at menarche	2014	ReproGen	57	182416	0	Summary regression coefficients	25231870	ReproGen Consortium
Age at menopause	2015	ReproGen	33	69360	0	Summary regression coefficients	26414677	ReproGen Consortium
Age at first birth	2016	SSGAC	52	189656	21.1341	Z scores (Converted to standardized regression coefficients and standard errors)	27798627	Home | ssgac (thessgac.org)
Number of births	2016	SSGAC	53	225230	23.8139	Z scores (Converted to standardized regression coefficients and standard errors)	27798627	Home | ssgac (thessgac.org)

## Sheet: Table S4
Exposure	Adjustment	F statistic	nSNP overlap between genetic instrument
Childhood body size	Adulthood body size	12.1381	7
Adulthood body size	Childhood body size	13.4409	7
Age at menarche	Age first had sexual intercourse	26.6827	0
Age at menarche	Age at first birth	25.0609	1
Age at menarche	Age at last birth	19.0274	0
Age at menarche	Age at menopause	54.164	0
Age first had sexual intercourse	Age at menarche	6.48907	0
Age first had sexual intercourse	Age at first birth	8.76756	0
Age first had sexual intercourse	Age at last birth	5.00844	0
Age first had sexual intercourse	Number of births	9.85	0
Age first had sexual intercourse	Ever parous status	6.16208	0
Age first had sexual intercourse	Age at menopause	14.69	0
Age first had sexual intercourse	Lifetime number of sexual partners	9.6112	0
Age at first birth	Age at menarche	5.29028	1
Age at first birth	Age first had sexual intercourse	7.73361	0
Age at first birth	Age at last birth	1.95788	3
Age at first birth	Number of births	8.04541	0
Age at first birth	Age at menopause	12.9741	0
Age at last birth	Age at menarche	2.97699	0
Age at last birth	Age first had sexual intercourse	3.8832	0
Age at last birth	Age at first birth	1.95663	3
Age at last birth	Number of births	13.7621	0
Number of births	Age first had sexual intercourse	5.35	0
Number of births	Age at first birth	6.35072	0
Number of births	Age at last birth	15.2731	0
Ever parous status	Age first had sexual intercourse	3.19773	0
Ever parous status	Lifetime number of sexual partners	26.98	0
Age at menopause	Age at menarche	24.0484	0
Age at menopause	Age first had sexual intercourse	50.6	0
Age at menopause	Age at first birth	55.7768	0
Lifetime number of sexual partners	Age first had sexual intercourse	8.54	0
Lifetime number of sexual partners	Ever parous status	26.9836	0

## Sheet: Table S5
Exposure	Outcome	b	lo_ci	up_ci	se	pval	or	or_lci95	or_uci95
Childhood body size	Age at menarche	-0.650573	-0.73656	-0.564586	0.0438708	9.47e-50	-	-	-
Childhood body size	Age first had sexual intercourse	-0.00228262	-0.0588315	0.0542663	0.0288515	0.93694	-	-	-
Childhood body size	Age at first birth	-0.0667765	-0.123191	-0.0103624	0.0287827	0.0203397	-	-	-
Childhood body size	Age at last birth	-0.0855701	-0.133135	-0.0380052	0.0242678	0.00042177	-	-	-
Childhood body size	Number of births	-0.0126116	-0.0600104	0.0347871	0.024183	0.602013	-	-	-
Childhood body size	Age at menopause	0.0455881	-0.0140945	0.105271	0.0304503	0.134359	-	-	-
Childhood body size	Lifetime number of sexual partners	-0.0158211	-0.0759852	0.044343	0.030696	0.606265	-	-	-
Childhood body size	Ever parous status	-	-	-	0.00872062	0.377296	0.99233	0.975513	1.00944
Adulthood body size	Age first had sexual intercourse	-1.08854	-1.39465	-0.782432	0.156178	3.17e-12	-	-	-
Adulthood body size	Age at first birth	-1.72302	-2.05688	-1.38915	0.170339	4.73e-24	-	-	-
Adulthood body size	Age at last birth	-1.40342	-1.67705	-1.1298	0.139605	8.93e-24	-	-	-
Adulthood body size	Number of births	0.347667	0.0945574	0.600776	0.129137	0.00709774	-	-	-
Adulthood body size	Age at menopause	-0.525184	-0.821958	-0.22841	0.151415	0.000523364	-	-	-
Adulthood body size	Lifetime number of sexual partners	0.0810367	-0.220314	0.382388	0.153751	0.598147	-	-	-
Adulthood body size	Ever parous status	-	-	-	0.0474795	0.0338888	1.10597	1.00769	1.21383
Age at menarche	Adulthood body size	-0.0321587	-0.0389892	-0.0253282	0.00348494	2.76e-20	-	-	-
Age first had sexual intercourse	Adulthood body size	-0.0270261	-0.0411508	-0.0129013	0.00720652	0.000176675	-	-	-
Age at first birth	Adulthood body size	-0.0451805	-0.0591002	-0.0312609	0.00710187	1.99e-10	-	-	-
Age at last birth	Adulthood body size	-0.0459351	-0.0879693	-0.00390087	0.021446	0.0322021	-	-	-
Number of births	Adulthood body size	0.0241317	-0.00745036	0.0557138	0.0161133	0.13423	-	-	-
Ever parous status	Adulthood body size	0.0363894	-0.025872	0.0986507	0.031766	0.251983	-	-	-
Age at menopause	Adulthood body size	-0.00462171	-0.00921747	-2.59e-05	0.00234478	0.0487166	-	-	-
Lifetime number of sexual partners	Adulthood body size	-0.00539443	-0.0208128	0.010024	0.00786653	0.492874	-	-	-

## Sheet: Table S6
Exposure	Adjustment	Outcome	b	lo_ci	up_ci	se	pval	or	or_lci95	or_uci95
Childhood body size	Adulthood body size	Age at menarche	-0.561465	-0.679384	-0.443546	0.0601625	2.15e-17	-	-	-
Childhood body size	Adulthood body size	Age first had sexual intercourse	0.195785	0.111146	0.280423	0.0431828	1e-05	-	-	-
Childhood body size	Adulthood body size	Age at first birth	0.224375	0.137956	0.310795	0.0440915	8.34e-07	-	-	-
Childhood body size	Adulthood body size	Age at last birth	0.132097	0.0584101	0.205783	0.0375952	0.000547611	-	-	-
Childhood body size	Adulthood body size	Number of births	-0.07064	-0.139543	-0.00173651	0.0351548	0.0458529	-	-	-
Childhood body size	Adulthood body size	Age at menopause	0.169545	0.0899502	0.24914	0.0406097	4.46e-05	-	-	-
Childhood body size	Adulthood body size	Lifetime number of sexual partners	-0.0520101	-0.134363	0.0303431	0.042017	0.217242	-	-	-
Childhood body size	Adulthood body size	Ever parous status	-	-	-	0.0130052	0.0331236	0.972482	0.948007	0.997589
Adulthood body size	Childhood body size	Age first had sexual intercourse	-1.70406	-2.13187	-1.27625	0.218269	3.32e-13	-	-	-
Adulthood body size	Childhood body size	Age at first birth	-2.49282	-2.92965	-2.056	0.222871	7.95e-23	-	-	-
Adulthood body size	Childhood body size	Age at last birth	-1.85603	-2.22848	-1.48358	0.190027	1.21e-18	-	-	-
Adulthood body size	Childhood body size	Number of births	0.559598	0.211356	0.90784	0.177674	0.00188838	-	-	-
Adulthood body size	Childhood body size	Age at menopause	-0.988026	-1.39034	-0.585712	0.205262	2.94e-06	-	-	-
Adulthood body size	Childhood body size	Lifetime number of sexual partners	0.325809	-0.0904442	0.742061	0.212374	0.126595	-	-	-
Adulthood body size	Childhood body size	Ever parous status	-	-	-	0.0657285	0.00590423	1.20074	1.0556	1.36583
Age at menarche	Age first had sexual intercourse	Adulthood body size	-0.0308313	-0.0378257	-0.0238369	0.00356858	8.18e-16	-	-	-
Age at menarche	Age at first birth	Adulthood body size	-0.029988	-0.0367835	-0.0231924	0.00346712	8.39e-16	-	-	-
Age at menarche	Age at last birth	Adulthood body size	-0.0292468	-0.0361667	-0.022327	0.00353054	1.05e-14	-	-	-
Age at menarche	Age at menopause	Adulthood body size	-0.0322793	-0.0388638	-0.0256948	0.00335944	6.82e-19	-	-	-
Age first had sexual intercourse	Age at menarche	Adulthood body size	-0.0199453	-0.040478	0.000587435	0.0104759	0.0581261	-	-	-
Age first had sexual intercourse	Age at first birth	Adulthood body size	0.00354627	-0.0176429	0.0247355	0.0108108	0.743828	-	-	-
Age first had sexual intercourse	Age at last birth	Adulthood body size	-0.00182105	-0.0235962	0.0199541	0.0111097	0.870422	-	-	-
Age first had sexual intercourse	Number of births	Adulthood body size	-0.0223648	-0.039828	-0.00490163	0.00890979	0.0150398	-	-	-
Age first had sexual intercourse	Ever parous status	Adulthood body size	-0.0164617	-0.0348039	0.00188044	0.00935824	0.0844503	-	-	-
Age first had sexual intercourse	Age at menopause	Adulthood body size	-0.0243062	-0.0370608	-0.0115515	0.00650748	0.000285698	-	-	-
Age first had sexual intercourse	Lifetime number of sexual partners	Adulthood body size	-0.0455598	-0.0647013	-0.0264183	0.00976609	1.46e-05	-	-	-
Age at first birth	Age at menarche	Adulthood body size	-0.042224	-0.0634221	-0.0210259	0.0108154	0.00012375	-	-	-
Age at first birth	Age first had sexual intercourse	Adulthood body size	-0.0485919	-0.0711428	-0.026041	0.0115055	6.85e-05	-	-	-
Age at first birth	Age at last birth	Adulthood body size	-0.00870561	-0.0734389	0.0560276	0.0330272	0.793385	-	-	-
Age at first birth	Number of births	Adulthood body size	-0.0464196	-0.0678567	-0.0249825	0.0109373	0.000105222	-	-	-
Age at first birth	Age at menopause	Adulthood body size	-0.042345	-0.0553339	-0.0293561	0.00662699	4.21e-09	-	-	-
Age at last birth	Age at menarche	Adulthood body size	-0.0471686	-0.0759837	-0.0183536	0.0147016	0.00152829	-	-	-
Age at last birth	Age first had sexual intercourse	Adulthood body size	-0.0476173	-0.086223	-0.00901157	0.0196968	0.0190989	-	-	-
Age at last birth	Age at first birth	Adulthood body size	-0.0509477	-0.136077	0.0341818	0.0434334	0.247403	-	-	-
Age at last birth	Number of births	Adulthood body size	-0.0420689	-0.0803488	-0.00378901	0.0195306	0.0468297	-	-	-
Number of births	Age first had sexual intercourse	Adulthood body size	0.018698	-0.0189899	0.0563858	0.0192285	0.335104	-	-	-
Number of births	Age at first birth	Adulthood body size	-0.00190235	-0.039352	0.0355473	0.019107	0.921124	-	-	-
Number of births	Age at last birth	Adulthood body size	0.0101217	-0.0288827	0.0491261	0.0199002	0.617957	-	-	-
Ever parous status	Age first had sexual intercourse	Adulthood body size	0.114857	-0.00542476	0.235139	0.0613683	0.0668915	-	-	-
Ever parous status	Lifetime number of sexual partners	Adulthood body size	-0.00236799	-0.0175449	0.0128089	0.00774332	0.76156	-	-	-
Age at menopause	Age at menarche	Adulthood body size	-0.00133504	-0.00878042	0.00611035	0.00379867	0.725537	-	-	-
Age at menopause	Age first had sexual intercourse	Adulthood body size	-0.00469592	-0.00982675	0.000434904	0.00261777	0.0752916	-	-	-
Age at menopause	Age at first birth	Adulthood body size	-0.00295701	-0.00792421	0.0020102	0.00253429	0.245838	-	-	-
Lifetime number of sexual partners	Age first had sexual intercourse	Adulthood body size	-0.0289688	-0.0502913	-0.00764635	0.0108788	0.00963393	-	-	-
Lifetime number of sexual partners	Ever parous status	Adulthood body size	-0.00236799	-0.0175449	0.0128089	0.00774332	0.76156	-	-	-

## Sheet: Table S7
Exposure	Outcome	Exposure R2	Outcome R2	Adjusted exposure R2	Adjusted outcome R2	Correct causal direction	Adjusted correct causal direction	Sensitivity ratio
Age first had sexual intercourse	Adulthood body size	0.0094403	0.00143864	0.0094403	0.00143864	TRUE	TRUE	4.71101
Age at first birth	Adulthood body size	0.00838296	0.00180547	0.00838296	0.00180547	TRUE	TRUE	3.60274
Age at last birth	Adulthood body size	0.00192	0.000693215	0.00192	0.000693215	TRUE	TRUE	2.17606
Age at menopause	Adulthood body size	0.0473736	0.00112388	0.0473736	0.00112388	TRUE	TRUE	24.6664
Adulthood body size	Age first had sexual intercourse	0.0322757	0.00372632	0.0322757	0.00372632	TRUE	TRUE	7.37321
Adulthood body size	Age at first birth	0.0322757	0.00539575	0.0322757	0.00539575	TRUE	TRUE	5.54751
Adulthood body size	Age at last birth	0.0322757	0.00349818	0.0322757	0.00349818	TRUE	TRUE	7.72757
Adulthood body size	Age at menopause	0.0322757	0.00247118	0.0322757	0.00247118	TRUE	TRUE	9.93099

## Sheet: Table S8
Exposure	Outcome	Method	Q	Q degrees of freedom	Q pvalue
Childhood body size	Age at menarche	MR Egger	767.5	110	3.81e-99
Childhood body size	Age at menarche	Inverse variance weighted	833.74	111	3.76e-111
Childhood body size	Age at menopause	MR Egger	228.4	110	2.67e-10
Childhood body size	Age at menopause	Inverse variance weighted	229	111	3.31e-10
Childhood body size	Age at first birth	MR Egger	306.95	110	1.64e-20
Childhood body size	Age at first birth	Inverse variance weighted	306.96	111	2.75e-20
Childhood body size	Age at last birth	MR Egger	211.43	110	2.14e-08
Childhood body size	Age at last birth	Inverse variance weighted	211.65	111	2.84e-08
Childhood body size	Number of births	MR Egger	260.78	110	2.89e-14
Childhood body size	Number of births	Inverse variance weighted	261.61	111	3.52e-14
Childhood body size	Age first had sex	MR Egger	342.94	110	9.49e-26
Childhood body size	Age first had sex	Inverse variance weighted	346.08	111	5.74e-26
Childhood body size	Number of sexual partners	MR Egger	347.57	110	1.92e-26
Childhood body size	Number of sexual partners	Inverse variance weighted	350.31	111	1.34e-26
Childhood body size	Ever Parous	MR Egger	214.33	110	1.03e-08
Childhood body size	Ever Parous	Inverse variance weighted	214.65	111	1.35e-08
Adulthood body size	Age at menopause	MR Egger	300.64	158	6.05e-11
Adulthood body size	Age at menopause	Inverse variance weighted	314.28	159	2.86e-12
Adulthood body size	Age at first birth	MR Egger	553.85	158	2.12e-45
Adulthood body size	Age at first birth	Inverse variance weighted	596.7	159	6.67e-52
Adulthood body size	Age at last birth	MR Egger	367.16	158	1.08e-18
Adulthood body size	Age at last birth	Inverse variance weighted	388.78	159	2.87e-21
Adulthood body size	Number of births	MR Egger	405.79	158	1.01e-23
Adulthood body size	Number of births	Inverse variance weighted	414.11	159	1.24e-24
Adulthood body size	Age first had sex	MR Egger	525.88	158	4.5e-41
Adulthood body size	Age first had sex	Inverse variance weighted	562.86	159	1.55e-46
Adulthood body size	Number of sexual partners	MR Egger	487.31	158	2.9e-35
Adulthood body size	Number of sexual partners	Inverse variance weighted	487.78	159	4.36e-35
Adulthood body size	Ever Parous	MR Egger	340.5	158	1.97e-15
Adulthood body size	Ever Parous	Inverse variance weighted	353.21	159	8.73e-17
Age at menarche	Adulthood body size	MR Egger	2212.99	221	0
Age at menarche	Adulthood body size	Inverse variance weighted	2213.02	222	0
Age at menopause	Adulthood body size	MR Egger	289.87	82	5.37e-25
Age at menopause	Adulthood body size	Inverse variance weighted	290.5	83	8.08e-25
Age at first birth	Adulthood body size	MR Egger	186.02	39	4.73e-21
Age at first birth	Adulthood body size	Inverse variance weighted	197.65	40	9.78e-23
Age at last birth	Adulthood body size	MR Egger	72.7	7	4.2e-13
Age at last birth	Adulthood body size	Inverse variance weighted	72.94	8	1.28e-12
Number of births	Adulthood body size	MR Egger	41.52	7	6.43e-07
Number of births	Adulthood body size	Inverse variance weighted	41.58	8	1.62e-06
Age first had sex	Adulthood body size	MR Egger	306.96	51	3.08e-38
Age first had sex	Adulthood body size	Inverse variance weighted	307.85	52	5.25e-38
Number of sexual partners	Adulthood body size	MR Egger	159.36	32	7.72e-19
Number of sexual partners	Adulthood body size	Inverse variance weighted	161.13	33	8.57e-19
Ever Parous	Adulthood body size	MR Egger	3.39	2	0.183731
Ever Parous	Adulthood body size	Inverse variance weighted	3.94	3	0.268498

## Sheet: Table S9
Exposure	Outcome	method	nsnp	b	lo_ci	up_ci	se	pval	or	or_lci95	or_uci95
Childhood body size	Age at menarche	MR Egger	112	-0.90864	-1.09254	-0.724744	0.0938242	2.06993e-16	-	-	-
Childhood body size	Age at menarche	Weighted median	112	-0.666243	-0.741321	-0.591165	0.0383051	9.31495e-68	-	-	-
Childhood body size	Age at menarche	Weighted mode	112	-0.806299	-0.898048	-0.71455	0.0468106	3.87193e-33	-	-	-
Childhood body size	Age first had sexual intercourse	MR Egger	112	-0.0596572	-0.185129	0.0658143	0.0640161	0.353424	-	-	-
Childhood body size	Age first had sexual intercourse	Weighted median	112	-0.000548202	-0.0622775	0.0611811	0.0314945	0.986112	-	-	-
Childhood body size	Age first had sexual intercourse	Weighted mode	112	-0.0262532	-0.190153	0.137646	0.0836222	0.754148	-	-	-
Childhood body size	Age at first birth	MR Egger	112	-0.0697642	-0.195515	0.055987	0.0641588	0.279251	-	-	-
Childhood body size	Age at first birth	Weighted median	112	-0.0502865	-0.113751	0.0131784	0.03238	0.120421	-	-	-
Childhood body size	Age at first birth	Weighted mode	112	0.0492263	-0.114175	0.212627	0.0833679	0.556076	-	-	-
Childhood body size	Age at last birth	MR Egger	112	-0.0690908	-0.175073	0.0368917	0.0540727	0.204031	-	-	-
Childhood body size	Age at last birth	Weighted median	112	-0.0909906	-0.153081	-0.0289004	0.0316787	0.00407499	-	-	-
Childhood body size	Age at last birth	Weighted mode	112	-0.0880593	-0.183995	0.00787684	0.048947	0.0747242	-	-	-
Childhood body size	Number of births	MR Egger	112	0.0157808	-0.0897441	0.121306	0.0538392	0.769991	-	-	-
Childhood body size	Number of births	Weighted median	112	-0.0393355	-0.0954516	0.0167806	0.0286307	0.169475	-	-	-
Childhood body size	Number of births	Weighted mode	112	-0.0341975	-0.157007	0.0886123	0.062658	0.586313	-	-	-
Childhood body size	Age at menopause	MR Egger	112	0.0783	-0.054592	0.211192	0.0678021	0.250662	-	-	-
Childhood body size	Age at menopause	Weighted median	112	0.103968	0.0371956	0.170741	0.0340676	0.00227459	-	-	-
Childhood body size	Age at menopause	Weighted mode	112	0.125402	0.0411202	0.209683	0.0430008	0.0042873	-	-	-
Childhood body size	Lifetime number of sexual partners	MR Egger	112	0.040798	-0.0928023	0.174398	0.0681634	0.550715	-	-	-
Childhood body size	Lifetime number of sexual partners	Weighted median	112	0.011262	-0.0517811	0.0743051	0.0321648	0.726238	-	-	-
Childhood body size	Lifetime number of sexual partners	Weighted mode	112	0.000377313	-0.0920609	0.0928155	0.0471623	0.993631	-	-	-
Childhood body size	Ever parous status	MR Egger	112	-	-	-	0.0194318	0.96949	0.999255	0.961913	1.03805
Childhood body size	Ever parous status	Weighted median	112	-	-	-	0.0115284	0.286065	0.987777	0.965708	1.01035
Childhood body size	Ever parous status	Weighted mode	112	-	-	-	0.0215616	0.310059	0.978252	0.937772	1.02048
Adulthood body size	Age first had sexual intercourse	MR Egger	160	0.283931	-0.575968	1.14383	0.438724	0.518458	-	-	-
Adulthood body size	Age first had sexual intercourse	Weighted median	160	-0.641104	-0.947444	-0.334765	0.156296	4.09826e-05	-	-	-
Adulthood body size	Age first had sexual intercourse	Weighted mode	160	0.0106548	-0.957099	0.978408	0.493752	0.982811	-	-	-
Adulthood body size	Age at first birth	MR Egger	160	-0.157553	-1.09253	0.77742	0.477027	0.741626	-	-	-
Adulthood body size	Age at first birth	Weighted median	160	-1.43637	-1.77998	-1.09275	0.175312	2.54373e-16	-	-	-
Adulthood body size	Age at first birth	Weighted mode	160	-1.34796	-2.62269	-0.0732337	0.650372	0.0398232	-	-	-
Adulthood body size	Age at last birth	MR Egger	160	-0.274286	-1.04726	0.498692	0.394377	0.487768	-	-	-
Adulthood body size	Age at last birth	Weighted median	160	-0.997102	-1.31931	-0.674893	0.164392	1.31643e-09	-	-	-
Adulthood body size	Age at last birth	Weighted mode	160	-0.810462	-1.68423	0.0633054	0.4458	0.070947	-	-	-
Adulthood body size	Number of births	MR Egger	160	-0.280348	-1.00876	0.448068	0.371641	0.45176	-	-	-
Adulthood body size	Number of births	Weighted median	160	0.24062	-0.0505753	0.531816	0.148569	0.105322	-	-	-
Adulthood body size	Number of births	Weighted mode	160	0.339632	-0.573901	1.25316	0.466088	0.467266	-	-	-
Adulthood body size	Age at menopause	MR Egger	160	0.556714	-0.287105	1.40053	0.43052	0.197857	-	-	-
Adulthood body size	Age at menopause	Weighted median	160	-0.0149081	-0.382823	0.353007	0.187712	0.936698	-	-	-
Adulthood body size	Age at menopause	Weighted mode	160	0.599319	0.0321175	1.16652	0.289389	0.0399763	-	-	-
Adulthood body size	Lifetime number of sexual partners	MR Egger	160	-0.0834461	-0.958808	0.791916	0.446613	0.852024	-	-	-
Adulthood body size	Lifetime number of sexual partners	Weighted median	160	0.0287946	-0.288966	0.346556	0.162123	0.85903	-	-	-
Adulthood body size	Lifetime number of sexual partners	Weighted mode	160	-0.169735	-0.702002	0.362532	0.271565	0.532851	-	-	-
Adulthood body size	Ever parous status	MR Egger	160	-	-	-	0.135529	0.126536	0.812066	0.622625	1.05915
Adulthood body size	Ever parous status	Weighted median	160	-	-	-	0.0573723	0.124052	1.09225	0.976079	1.22224
Adulthood body size	Ever parous status	Weighted mode	160	-	-	-	0.167666	0.765021	1.05148	0.756975	1.46057
Age at menarche	Adulthood body size	MR Egger	223	-0.0326497	-0.0507935	-0.014506	0.00925702	0.000510975	-	-	-
Age at menarche	Adulthood body size	Weighted median	223	-0.0138466	-0.0181413	-0.00955188	0.00219117	2.6283e-10	-	-	-
Age at menarche	Adulthood body size	Weighted mode	223	-0.00989398	-0.0157128	-0.00407518	0.00296878	0.0010076	-	-	-
Age first had sexual intercourse	Adulthood body size	MR Egger	53	-0.0411698	-0.114575	0.0322359	0.0374519	0.276812	-	-	-
Age first had sexual intercourse	Adulthood body size	Weighted median	53	-0.0259605	-0.0370111	-0.0149099	0.00563806	4.13451e-06	-	-	-
Age first had sexual intercourse	Adulthood body size	Weighted mode	53	-0.0284892	-0.0491037	-0.00787467	0.0105176	0.00912289	-	-	-
Age at first birth	Adulthood body size	MR Egger	41	0.0175649	-0.0623973	0.0975272	0.0407971	0.66917	-	-	-
Age at first birth	Adulthood body size	Weighted median	41	-0.0393001	-0.0507194	-0.0278808	0.00582615	1.52536e-11	-	-	-
Age at first birth	Adulthood body size	Weighted mode	41	-0.0349202	-0.0562946	-0.0135457	0.0109053	0.00267498	-	-	-
Age at last birth	Adulthood body size	MR Egger	9	-0.00475752	-0.541425	0.53191	0.27381	0.986622	-	-	-
Age at last birth	Adulthood body size	Weighted median	9	-0.0443794	-0.0684594	-0.0202994	0.0122857	0.000303514	-	-	-
Age at last birth	Adulthood body size	Weighted mode	9	-0.0413963	-0.071129	-0.0116635	0.0151698	0.0258911	-	-	-
Number of births	Adulthood body size	MR Egger	9	0.0387571	-0.242486	0.320001	0.143492	0.794873	-	-	-
Number of births	Adulthood body size	Weighted median	9	0.0192017	-0.00240428	0.0408076	0.0110234	0.081527	-	-	-
Number of births	Adulthood body size	Weighted mode	9	0.017475	-0.00988193	0.0448319	0.0139576	0.245932	-	-	-
Age at menopause	Adulthood body size	MR Egger	84	-0.00650208	-0.0163428	0.00333867	0.00502079	0.198944	-	-	-
Age at menopause	Adulthood body size	Weighted median	84	-0.00450082	-0.0088351	-0.000166547	0.00221137	0.0418193	-	-	-
Age at menopause	Adulthood body size	Weighted mode	84	-0.00534755	-0.00958864	-0.00110646	0.00216382	0.0155054	-	-	-
Lifetime number of sexual partners	Adulthood body size	MR Egger	34	-0.0299381	-0.112251	0.0523747	0.0419964	0.48109	-	-	-
Lifetime number of sexual partners	Adulthood body size	Weighted median	34	-0.00569408	-0.0175206	0.00613241	0.00603392	0.345334	-	-	-
Lifetime number of sexual partners	Adulthood body size	Weighted mode	34	-0.00817733	-0.0327096	0.016355	0.0125165	0.518073	-	-	-
Ever parous status	Adulthood body size	MR Egger	4	-0.103996	-0.593365	0.385374	0.249678	0.717476	-	-	-
Ever parous status	Adulthood body size	Weighted median	4	0.0114691	-0.0547806	0.0777187	0.0338008	0.734374	-	-	-
Ever parous status	Adulthood body size	Weighted mode	4	-0.00655394	-0.1053	0.0921924	0.0503808	0.904729	-	-	-

[truncated: 9 more sheets: Table S10, Table S11, Table S12, Table S13, Table S14, Table S15, Table S16, Table S17, Table S18]
